# Supplementary material for: ﻿Geosesarma wongi sp. nov., a distinctive new species of semiterrestrial crab from Tapah Hills in Perak, Peninsular Malaysia; with notes on G. peraccae (Nobili, 1903) and G. cataracta Ng, 1986 (Crustacea, Brachyura, Sesarmidae)
Source: Zookeys. 2026 Jan 14;1266:281–98. doi: 10.3897/zookeys.1266.172575 (PMC12824586; doi:10.3897/zookeys.1266.172575)
Supplement: XML Treatment for Geosesarma [file zookeys.1266.172575-treatment1.xml]

<!DOCTYPE tp:taxon-treatment
  PUBLIC "-//TaxonX//DTD Taxonomic Treatment Publishing DTD v0 20100105//EN" "tax-treatment-NSO.dtd">
<tp:taxon-treatment xmlns:tp="http://www.plazi.org/taxpub"><tp:treatment-meta><kwd-group><label>Taxon classification</label><kwd>
                <named-content content-type="kingdom">Animalia</named-content>
              </kwd><kwd>
                <named-content content-type="order">Decapoda</named-content>
              </kwd><kwd>
                <named-content content-type="family">Sesarmidae</named-content>
              </kwd></kwd-group><mixed-citation publication-type="journal"><person-group><name><surname>Ng</surname><given-names>Peter K. L.</given-names></name></person-group><article-title>﻿<italic><tp:taxon-name><tp:taxon-name-part taxon-name-part-type="genus" reg="Geosesarma">Geosesarma</tp:taxon-name-part> <tp:taxon-name-part taxon-name-part-type="species" reg="wongi">wongi</tp:taxon-name-part></tp:taxon-name></italic> sp. nov., a distinctive new species of semiterrestrial crab from Tapah Hills in Perak, Peninsular Malaysia; with notes on <italic><tp:taxon-name><tp:taxon-name-part taxon-name-part-type="genus" reg="Geosesarma">G.</tp:taxon-name-part> <tp:taxon-name-part taxon-name-part-type="species" reg="peraccae">peraccae</tp:taxon-name-part></tp:taxon-name></italic> (Nobili, 1903) and <italic><tp:taxon-name><tp:taxon-name-part taxon-name-part-type="genus" reg="Geosesarma">G.</tp:taxon-name-part> <tp:taxon-name-part taxon-name-part-type="species" reg="cataracta">cataracta</tp:taxon-name-part></tp:taxon-name></italic> Ng, 1986 (<tp:taxon-name><tp:taxon-name-part taxon-name-part-type="subphylum">Crustacea</tp:taxon-name-part></tp:taxon-name>, <tp:taxon-name><tp:taxon-name-part taxon-name-part-type="infraorder">Brachyura</tp:taxon-name-part></tp:taxon-name>, <tp:taxon-name><tp:taxon-name-part taxon-name-part-type="family">Sesarmidae</tp:taxon-name-part></tp:taxon-name>)</article-title><source>Zookeys</source><day>14</day><month>01</month><year>2026</year><volume>1266</volume><fpage>281</fpage><lpage>298</lpage><pub-id pub-id-type="doi">10.3897/zookeys.1266.172575</pub-id></mixed-citation></tp:treatment-meta><tp:nomenclature><label>﻿Genus</label><tp:taxon-name><object-id xmlns:xlink="http://www.w3.org/1999/xlink" content-type="arpha" xlink:type="simple">F4EB0277-C076-5B7A-BBFF-5A7170710C9B</object-id>
              <tp:taxon-name-part taxon-name-part-type="genus" reg="Geosesarma">Geosesarma</tp:taxon-name-part>
            </tp:taxon-name><tp:taxon-authority>De Man, 1892</tp:taxon-authority></tp:nomenclature><tp:treatment-sec sec-type="type species" id="SECID0EAHAC"><title>Type species.</title><p><tp:taxon-name><tp:taxon-name-part taxon-name-part-type="genus" reg="Sesarma">Sesarma</tp:taxon-name-part> (<tp:taxon-name-part taxon-name-part-type="subgenus" reg="Geosesarma">Geosesarma</tp:taxon-name-part>) <tp:taxon-name-part taxon-name-part-type="species" reg="nodulifera">nodulifera</tp:taxon-name-part></tp:taxon-name> De Man, 1892, subsequent designation by <xref ref-type="bibr" rid="B21">Serène and Soh (1970)</xref>.</p></tp:treatment-sec><ref-list><ref id="B21"><mixed-citation xmlns:xlink="http://www.w3.org/1999/xlink" xlink:type="simple"><person-group><name name-style="western"><surname>Serène</surname><given-names>R</given-names></name><name name-style="western"><surname>Soh</surname><given-names>CL</given-names></name></person-group> (<year>1970</year>) New Indo-Pacific genera allied to <italic><tp:taxon-name><tp:taxon-name-part taxon-name-part-type="genus">Sesarma</tp:taxon-name-part></tp:taxon-name></italic> Say 1817 (<tp:taxon-name><tp:taxon-name-part taxon-name-part-type="infraorder">Brachyura</tp:taxon-name-part></tp:taxon-name>, <tp:taxon-name><tp:taxon-name-part taxon-name-part-type="order">Decapoda</tp:taxon-name-part></tp:taxon-name>, <tp:taxon-name><tp:taxon-name-part taxon-name-part-type="subphylum">Crustacea</tp:taxon-name-part></tp:taxon-name>). Treubia 27(4): 387–416 [pls 1–8].</mixed-citation></ref></ref-list></tp:taxon-treatment>
