# Supplementary material for: ﻿Geosesarma wongi sp. nov., a distinctive new species of semiterrestrial crab from Tapah Hills in Perak, Peninsular Malaysia; with notes on G. peraccae (Nobili, 1903) and G. cataracta Ng, 1986 (Crustacea, Brachyura, Sesarmidae)
Source: Zookeys. 2026 Jan 14;1266:281–98. doi: 10.3897/zookeys.1266.172575 (PMC12824586; doi:10.3897/zookeys.1266.172575)
Supplement: XML Treatment for Geosesarma wongi [file zookeys.1266.172575-treatment2.xml]

<!DOCTYPE tp:taxon-treatment
  PUBLIC "-//TaxonX//DTD Taxonomic Treatment Publishing DTD v0 20100105//EN" "tax-treatment-NSO.dtd">
<tp:taxon-treatment xmlns:tp="http://www.plazi.org/taxpub"><tp:treatment-meta><kwd-group><label>Taxon classification</label><kwd>
                <named-content content-type="kingdom">Animalia</named-content>
              </kwd><kwd>
                <named-content content-type="order">Decapoda</named-content>
              </kwd><kwd>
                <named-content content-type="family">Sesarmidae</named-content>
              </kwd></kwd-group><mixed-citation publication-type="journal"><person-group><name><surname>Ng</surname><given-names>Peter K. L.</given-names></name></person-group><article-title>﻿<italic><tp:taxon-name><tp:taxon-name-part taxon-name-part-type="genus" reg="Geosesarma">Geosesarma</tp:taxon-name-part> <tp:taxon-name-part taxon-name-part-type="species" reg="wongi">wongi</tp:taxon-name-part></tp:taxon-name></italic> sp. nov., a distinctive new species of semiterrestrial crab from Tapah Hills in Perak, Peninsular Malaysia; with notes on <italic><tp:taxon-name><tp:taxon-name-part taxon-name-part-type="genus" reg="Geosesarma">G.</tp:taxon-name-part> <tp:taxon-name-part taxon-name-part-type="species" reg="peraccae">peraccae</tp:taxon-name-part></tp:taxon-name></italic> (Nobili, 1903) and <italic><tp:taxon-name><tp:taxon-name-part taxon-name-part-type="genus" reg="Geosesarma">G.</tp:taxon-name-part> <tp:taxon-name-part taxon-name-part-type="species" reg="cataracta">cataracta</tp:taxon-name-part></tp:taxon-name></italic> Ng, 1986 (<tp:taxon-name><tp:taxon-name-part taxon-name-part-type="subphylum">Crustacea</tp:taxon-name-part></tp:taxon-name>, <tp:taxon-name><tp:taxon-name-part taxon-name-part-type="infraorder">Brachyura</tp:taxon-name-part></tp:taxon-name>, <tp:taxon-name><tp:taxon-name-part taxon-name-part-type="family">Sesarmidae</tp:taxon-name-part></tp:taxon-name>)</article-title><source>Zookeys</source><day>14</day><month>01</month><year>2026</year><volume>1266</volume><fpage>281</fpage><lpage>298</lpage><pub-id pub-id-type="doi">10.3897/zookeys.1266.172575</pub-id></mixed-citation></tp:treatment-meta><tp:nomenclature><label>﻿</label><tp:taxon-name><object-id xmlns:xlink="http://www.w3.org/1999/xlink" content-type="arpha" xlink:type="simple">91E6CB1F-1BB5-5703-B18D-3EB3037717FC</object-id>
              <tp:taxon-name-part taxon-name-part-type="genus" reg="Geosesarma">Geosesarma</tp:taxon-name-part>
              <tp:taxon-name-part taxon-name-part-type="species" reg="wongi">wongi</tp:taxon-name-part>
              <object-id xmlns:xlink="http://www.w3.org/1999/xlink" content-type="zoobank" xlink:type="simple">https://zoobank.org/542BD346-FF5B-4F20-8D56-2FF934D8A160</object-id>
            </tp:taxon-name><tp:taxon-status xmlns:xlink="http://www.w3.org/1999/xlink" xlink:type="simple">sp. nov.</tp:taxon-status><xref ref-type="fig" rid="F1">Figs 1</xref><xref ref-type="fig" rid="F2">, 2</xref><xref ref-type="fig" rid="F3">, 3</xref><xref ref-type="fig" rid="F4">, 4</xref><xref ref-type="fig" rid="F5">, 5</xref></tp:nomenclature><tp:treatment-sec sec-type="material" id="SECID0EVJAC"><title>Material examined.</title><p><bold>Holotype</bold>: • male (12.7 × 11.3 mm) (<named-content xmlns:xlink="http://www.w3.org/1999/xlink" content-type="dwc:institutional_code" xlink:title="Zoological Reference Collection, National University of Singapore" xlink:href="http://grbio.org/institution/zoological-reference-collection-national-university-singapore" xlink:type="simple">ZRC</named-content> 2025.0023), forest near 16<sup>th</sup> milestone, Tapah Hill, east of Jor Main Dam, near Sungai Sekam, east of Highway 59 to Tapah, Batang Padang area, Perak, Peninsular Malaysia, <named-content xmlns:xlink="http://www.w3.org/1999/xlink" content-type="dwc:verbatimCoordinates" xlink:type="simple"><named-content content-type="geo-json" specific-use="{&#34;type&#34;:&#34;Point&#34;,&#34;coordinates&#34;:[101.348100,4.349100]}" id="NCID0EHKAC" xlink:type="simple">4.3491°N, 101.3481°E</named-content></named-content>, ca. 550 m asl, coll. aboriginal collectors, July 2025. <bold>Paratypes</bold>: • 7 males, 11 females, 1 ovigerous female (12.6 × 11.0 mm, with 4 eggs, each ca. 1.45 mm) (<named-content xmlns:xlink="http://www.w3.org/1999/xlink" content-type="dwc:institutional_code" xlink:title="Zoological Reference Collection, National University of Singapore" xlink:href="http://grbio.org/institution/zoological-reference-collection-national-university-singapore" xlink:type="simple">ZRC</named-content> 2025.0027), same data as holotype.</p></tp:treatment-sec><tp:treatment-sec sec-type="material" id="SECID0ETKAC"><title>Comparative material.</title><p><italic><tp:taxon-name><tp:taxon-name-part taxon-name-part-type="genus" reg="Geosesarma">Geosesarma</tp:taxon-name-part> <tp:taxon-name-part taxon-name-part-type="species" reg="peraccae">peraccae</tp:taxon-name-part></tp:taxon-name></italic> (Nobili, 1903): <bold>lectotype</bold> • male (11.8 × 9.8 mm) (<named-content xmlns:xlink="http://www.w3.org/1999/xlink" content-type="dwc:institutional_code" xlink:title="Museo Regionale di Scienze Naturali, Torino, Italy" xlink:href="http://grbio.org/institution/museo-regionale-di-scienze-naturali" xlink:type="simple">MRSN</named-content> Cru 1421a), Singapore, coll. Deschamps; <bold>paralectotype</bold> • female (9.1 × 7.9 mm) (<named-content xmlns:xlink="http://www.w3.org/1999/xlink" content-type="dwc:institutional_code" xlink:title="Museo Regionale di Scienze Naturali, Torino, Italy" xlink:href="http://grbio.org/institution/museo-regionale-di-scienze-naturali" xlink:type="simple">MRSN</named-content> Cru 1421b), same data as lectotype; 1 male (11.8 × 10.4 mm), 1 female (12.6 × 10.7 mm) (<named-content xmlns:xlink="http://www.w3.org/1999/xlink" content-type="dwc:institutional_code" xlink:title="Zoological Reference Collection, National University of Singapore" xlink:href="http://grbio.org/institution/zoological-reference-collection-national-university-singapore" xlink:type="simple">ZRC</named-content> 1990.0518), Nee Soon Swamp Forest, Singapore, coll. P.K.L. Ng, February 1990. <italic><tp:taxon-name><tp:taxon-name-part taxon-name-part-type="genus" reg="Geosesarma">Geosesarma</tp:taxon-name-part> <tp:taxon-name-part taxon-name-part-type="species" reg="cataracta">cataracta</tp:taxon-name-part></tp:taxon-name></italic> Ng, 1986: <bold>holotype</bold> • male (12.4 × 10.9 mm) (<named-content xmlns:xlink="http://www.w3.org/1999/xlink" content-type="dwc:institutional_code" xlink:title="Zoological Reference Collection, National University of Singapore" xlink:href="http://grbio.org/institution/zoological-reference-collection-national-university-singapore" xlink:type="simple">ZRC</named-content> 1985.1760), Bukit Larut (Maxwell Hill), near Taiping, Perak, <named-content xmlns:xlink="http://www.w3.org/1999/xlink" content-type="dwc:verbatimCoordinates" xlink:type="simple"><named-content content-type="geo-json" specific-use="{&#34;type&#34;:&#34;Point&#34;,&#34;coordinates&#34;:[100.750000,4.783333]}" id="NCID0EMMAC" xlink:type="simple">4°47'N, 100°45'E</named-content></named-content>, ca. 350 m, under mats of bryophytes and algae on damp area adjacent a waterfall, coll. H.P. Ng &amp; P.K.L. Ng, September 1984; <bold>paratypes</bold>: • 3 males, 4 females (largest 10.5 × 9.5 mm), 3 juveniles (<named-content xmlns:xlink="http://www.w3.org/1999/xlink" content-type="dwc:institutional_code" xlink:title="Zoological Reference Collection, National University of Singapore" xlink:href="http://grbio.org/institution/zoological-reference-collection-national-university-singapore" xlink:type="simple">ZRC</named-content> 1985.1762–1771), same data as holotype.</p></tp:treatment-sec><tp:treatment-sec sec-type="diagnosis" id="SECID0EYMAC"><title>Diagnosis.</title><p>Carapace rectangular, wider than long, width to length ratio 1.11–1.14, lateral margins almost straight, gently divergent towards posterior carapace margin (Fig. <xref ref-type="fig" rid="F2">2A, B</xref>); dorsal surfaces with well-defined regions, anterior half with prominent low, rounded tubercles and granules; postfrontal lobes distinct, median lobes with transverse row of relatively dense short setae, setae sparser on lateral lobes; epibranchial region raised; protogastric region gently convex; urogastric region raised, with gastrocardiac groove deep (Fig. <xref ref-type="fig" rid="F2">2A, B</xref>); frontal margin distinctly deflexed, frontal lobes broad, with gently convex margins in dorsal view, separated by wide shallow median concavity; postfrontal cristae sharp, distinct (Fig. <xref ref-type="fig" rid="F2">2A–C</xref>); external orbital angle triangular, directed anteriorly, not extending beyond lateral carapace margin, outer lateral margin gently convex; separated from first epibranchial tooth by V-shaped cleft; first epibranchial tooth distinct, wide, second epibranchial tooth just visible as low lobe (Fig. <xref ref-type="fig" rid="F2">2A, B</xref>); merus of third maxilliped subovate; exopod slender, flagellum elongate, longer than width of merus (Fig. <xref ref-type="fig" rid="F5">5A</xref>); outer surfaces of palm of chela covered with numerous small rounded granules (except at bases of pollex and dactylus), with cluster of closely packed larger ones on lower half, just posterior to pollex; inner surface with prominent flange-like transverse ridge lined by large rounded tubercles, surface of flange concave; fingers distinctly longer than palm, dorsal margin of dactylus with 15–17 small sharp granules arranged unevenly on surface, not in a row; dactylus with broad median molariform tooth on cutting edge; pollex with 2 distinct teeth on proximal half of cutting edge (Fig. <xref ref-type="fig" rid="F3">3A–D</xref>); ambulatory merus with sharp subdistal spine on dorsal margin, surface weakly rugose, propodus slender, relatively long; P4 merus length 3.0 times width; P2 propodus and dactylus without dense tuft of setae on flexor margins (Figs <xref ref-type="fig" rid="F2">2A</xref>, <xref ref-type="fig" rid="F3">3E, F</xref>); pleon broadly triangular; somite 3 widest, somite 6 wide, width to length ratio 2.6–2.7, lateral margins convex; telson triangular, 0.8–0.9 times longer than broad, lateral margins gently convex (Fig. <xref ref-type="fig" rid="F4">4B, C</xref>); G1 relatively slender, distal part bent at angle of ca. 50° along longitudinal axis, outer margin of subdistal part gently convex, without any shelf-like feature, distal chitinous elongate, tapering sharply in lateral view, subspatuliform in marginal view with distinct median cleft distally (Fig. <xref ref-type="fig" rid="F5">5B–I</xref>); vulvae positioned close to each other, opening laterally oblique (Fig. <xref ref-type="fig" rid="F4">4F</xref>).</p></tp:treatment-sec><tp:treatment-sec sec-type="Females and variation" id="SECID0EKOAC"><title>Females and variation.</title><p>The denser row of setae lining the median postfrontal lobes is usually distinct in this species, with those on the lateral lobes usually shorter and sparser. The carapace of the females and subadult males do not differ substantially from the holotype and have more slender chelae (Fig. <xref ref-type="fig" rid="F4">4D</xref>). The female P2 also lacks tufts of setae on the flexor margins of the propodus and dactylus (Fig. <xref ref-type="fig" rid="F4">4D</xref>). The female pleon covers most of the thoracic sternum, and the semicircular telson is deeply inserted into the distal margin of somite 6 (Fig. <xref ref-type="fig" rid="F4">4E</xref>). The vulvae are large and positioned close to each other; with each gently swollen with smooth surface, and the opening laterally oblique in position close to each other, opening laterally oblique (Fig. <xref ref-type="fig" rid="F4">4F</xref>).</p></tp:treatment-sec><tp:treatment-sec sec-type="Colour" id="SECID0EAPAC"><title>Colour.</title><p>In life, the carapace and legs are dark brown, the cheliped is dark orange, and the fingers are a lighter orange. The ventral surfaces are light brown with the cornea black (Fig. <xref ref-type="fig" rid="F1">1</xref>).</p><fig id="F1" position="float" orientation="portrait"><object-id xmlns:xlink="http://www.w3.org/1999/xlink" content-type="doi" xlink:type="simple">10.3897/zookeys.1266.172575.figure1</object-id><object-id xmlns:xlink="http://www.w3.org/1999/xlink" content-type="arpha" xlink:type="simple">E6FBCE88-AC44-55C1-87C4-D42A8571D0F9</object-id><label>Figure 1.</label><caption><p><italic><tp:taxon-name><tp:taxon-name-part taxon-name-part-type="genus" reg="Geosesarma">Geosesarma</tp:taxon-name-part> <tp:taxon-name-part taxon-name-part-type="species" reg="wongi">wongi</tp:taxon-name-part></tp:taxon-name></italic> sp. nov., holotype male (12.7 × 11.3 mm) (<named-content xmlns:xlink="http://www.w3.org/1999/xlink" content-type="dwc:institutional_code" xlink:title="Zoological Reference Collection, National University of Singapore" xlink:href="http://grbio.org/institution/zoological-reference-collection-national-university-singapore" xlink:type="simple">ZRC</named-content> 2025.0023), Perak. Colour in life. Photograph: Francis Seow-Choen.</p></caption><graphic xmlns:xlink="http://www.w3.org/1999/xlink" xlink:href="zookeys-1266-281_article-172575__-g001.jpg" position="float" orientation="portrait" xlink:type="simple" id="oo_1510956.jpg"><uri content-type="original_file" xlink:type="simple">https://binary.pensoft.net/fig/1510956</uri></graphic></fig><fig id="F2" position="float" orientation="portrait"><object-id xmlns:xlink="http://www.w3.org/1999/xlink" content-type="doi" xlink:type="simple">10.3897/zookeys.1266.172575.figure2</object-id><object-id xmlns:xlink="http://www.w3.org/1999/xlink" content-type="arpha" xlink:type="simple">4C7D624B-ACD1-511F-A365-7BDCF75FF9B9</object-id><label>Figure 2.</label><caption><p><italic><tp:taxon-name><tp:taxon-name-part taxon-name-part-type="genus" reg="Geosesarma">Geosesarma</tp:taxon-name-part> <tp:taxon-name-part taxon-name-part-type="species" reg="wongi">wongi</tp:taxon-name-part></tp:taxon-name></italic> sp. nov., holotype male (12.7 × 11.3 mm) (<named-content xmlns:xlink="http://www.w3.org/1999/xlink" content-type="dwc:institutional_code" xlink:title="Zoological Reference Collection, National University of Singapore" xlink:href="http://grbio.org/institution/zoological-reference-collection-national-university-singapore" xlink:type="simple">ZRC</named-content> 2025.0023), Perak. <bold>A.</bold> Dorsal habitus; <bold>B.</bold> Dorsal view of carapace; <bold>C.</bold> Frontal view of cephalothorax; <bold>D.</bold> Ventral surface of cephalothorax.</p></caption><graphic xmlns:xlink="http://www.w3.org/1999/xlink" xlink:href="zookeys-1266-281_article-172575__-g002.jpg" position="float" orientation="portrait" xlink:type="simple" id="oo_1510957.jpg"><uri content-type="original_file" xlink:type="simple">https://binary.pensoft.net/fig/1510957</uri></graphic></fig><fig id="F3" position="float" orientation="portrait"><object-id xmlns:xlink="http://www.w3.org/1999/xlink" content-type="doi" xlink:type="simple">10.3897/zookeys.1266.172575.figure3</object-id><object-id xmlns:xlink="http://www.w3.org/1999/xlink" content-type="arpha" xlink:type="simple">CAF885D4-CD59-5A3B-8944-C97A3DCE7373</object-id><label>Figure 3.</label><caption><p><italic><tp:taxon-name><tp:taxon-name-part taxon-name-part-type="genus" reg="Geosesarma">Geosesarma</tp:taxon-name-part> <tp:taxon-name-part taxon-name-part-type="species" reg="wongi">wongi</tp:taxon-name-part></tp:taxon-name></italic> sp. nov., holotype male (12.7 × 11.3 mm) (<named-content xmlns:xlink="http://www.w3.org/1999/xlink" content-type="dwc:institutional_code" xlink:title="Zoological Reference Collection, National University of Singapore" xlink:href="http://grbio.org/institution/zoological-reference-collection-national-university-singapore" xlink:type="simple">ZRC</named-content> 2025.0023), Perak. <bold>A.</bold> Outer view of left chela; <bold>B.</bold> Dorsal view of left cheliped; <bold>C.</bold> Inner view of left chela showing crest; <bold>D.</bold> Dactylus of left chela (subdorsal view); <bold>E.</bold> Propodus and dactylus of right P2; <bold>F.</bold> Right P5.</p></caption><graphic xmlns:xlink="http://www.w3.org/1999/xlink" xlink:href="zookeys-1266-281_article-172575__-g003.jpg" position="float" orientation="portrait" xlink:type="simple" id="oo_1510958.jpg"><uri content-type="original_file" xlink:type="simple">https://binary.pensoft.net/fig/1510958</uri></graphic></fig><fig id="F4" position="float" orientation="portrait"><object-id xmlns:xlink="http://www.w3.org/1999/xlink" content-type="doi" xlink:type="simple">10.3897/zookeys.1266.172575.figure4</object-id><object-id xmlns:xlink="http://www.w3.org/1999/xlink" content-type="arpha" xlink:type="simple">B2044D94-5257-5182-9508-3B9541AB448E</object-id><label>Figure 4.</label><caption><p><italic><tp:taxon-name><tp:taxon-name-part taxon-name-part-type="genus" reg="Geosesarma">Geosesarma</tp:taxon-name-part> <tp:taxon-name-part taxon-name-part-type="species" reg="wongi">wongi</tp:taxon-name-part></tp:taxon-name></italic> sp. nov. <bold>A–C.</bold> Holotype male (12.7 × 11.3 mm) (<named-content xmlns:xlink="http://www.w3.org/1999/xlink" content-type="dwc:institutional_code" xlink:title="Zoological Reference Collection, National University of Singapore" xlink:href="http://grbio.org/institution/zoological-reference-collection-national-university-singapore" xlink:type="simple">ZRC</named-content> 2025.0023), Perak; <bold>D–F.</bold> Paratype female (12.6 × 10.8 mm) (<named-content xmlns:xlink="http://www.w3.org/1999/xlink" content-type="dwc:institutional_code" xlink:title="Zoological Reference Collection, National University of Singapore" xlink:href="http://grbio.org/institution/zoological-reference-collection-national-university-singapore" xlink:type="simple">ZRC</named-content> 2025.0027), Perak; <bold>A.</bold> Male sternopleonal cavity; <bold>B.</bold> Male sternopleonal cavity and pleonal somites 5, 6 and telson; <bold>C.</bold> Male pleonal somites 2–6 and telson (telson slightly bent anteriorly); <bold>D.</bold> Female dorsal habitus; <bold>E.</bold> Ventral surface of female cephalothorax showing pleon; <bold>F.</bold> Female sternopleonal cavity showing vulvae.</p></caption><graphic xmlns:xlink="http://www.w3.org/1999/xlink" xlink:href="zookeys-1266-281_article-172575__-g004.jpg" position="float" orientation="portrait" xlink:type="simple" id="oo_1510959.jpg"><uri content-type="original_file" xlink:type="simple">https://binary.pensoft.net/fig/1510959</uri></graphic></fig><fig id="F5" position="float" orientation="portrait"><object-id xmlns:xlink="http://www.w3.org/1999/xlink" content-type="doi" xlink:type="simple">10.3897/zookeys.1266.172575.figure5</object-id><object-id xmlns:xlink="http://www.w3.org/1999/xlink" content-type="arpha" xlink:type="simple">658A359C-A6AB-5792-943D-918834BF1ADC</object-id><label>Figure 5.</label><caption><p><italic><tp:taxon-name><tp:taxon-name-part taxon-name-part-type="genus" reg="Geosesarma">Geosesarma</tp:taxon-name-part> <tp:taxon-name-part taxon-name-part-type="species" reg="wongi">wongi</tp:taxon-name-part></tp:taxon-name></italic> sp. nov., holotype male (12.7 × 11.3 mm) (<named-content xmlns:xlink="http://www.w3.org/1999/xlink" content-type="dwc:institutional_code" xlink:title="Zoological Reference Collection, National University of Singapore" xlink:href="http://grbio.org/institution/zoological-reference-collection-national-university-singapore" xlink:type="simple">ZRC</named-content> 2025.0023), Perak. <bold>A.</bold> Left third maxilliped; <bold>B.</bold> Left G1 (dorsal view); <bold>C.</bold> Left G1 (ventral view); <bold>D.</bold> Distal part of left G1 (dorsal view); <bold>E, F.</bold> Distal part of left G1 (mesial views); <bold>G.</bold> Distal part of left G1 (ventral view); <bold>H, I.</bold> Distal part of left G1 (outer lateral views); <bold>J.</bold> Left G2 (dorsal view). All structures denuded. Scale bars: 0.5 mm (<bold>A–C, J</bold>); 0.2 mm (<bold>D–I</bold>).</p></caption><graphic xmlns:xlink="http://www.w3.org/1999/xlink" xlink:href="zookeys-1266-281_article-172575__-g005.jpg" position="float" orientation="portrait" xlink:type="simple" id="oo_1510960.jpg"><uri content-type="original_file" xlink:type="simple">https://binary.pensoft.net/fig/1510960</uri></graphic></fig></tp:treatment-sec><tp:treatment-sec sec-type="remarks" id="SECID0EZFAE"><title>Remarks.</title><p>In the subrectangular shape and armature on the carapace, with low rounded granules and tubercles, and the presence of a well-developed transverse crista on the inner surface of the male chela, <italic><tp:taxon-name><tp:taxon-name-part taxon-name-part-type="genus" reg="Geosesarma">G.</tp:taxon-name-part> <tp:taxon-name-part taxon-name-part-type="species" reg="wongi">wongi</tp:taxon-name-part></tp:taxon-name></italic> sp. nov. belongs to the same group of Southeast Asian species as <italic><tp:taxon-name><tp:taxon-name-part taxon-name-part-type="genus" reg="Geosesarma">G.</tp:taxon-name-part> <tp:taxon-name-part taxon-name-part-type="species" reg="amphinome">amphinome</tp:taxon-name-part></tp:taxon-name></italic> (De Man, 1899) [West Kalimantan], <italic><tp:taxon-name><tp:taxon-name-part taxon-name-part-type="genus" reg="Geosesarma">G.</tp:taxon-name-part> <tp:taxon-name-part taxon-name-part-type="species" reg="peraccae">peraccae</tp:taxon-name-part></tp:taxon-name></italic> (Nobili, 1903) [Singapore and Johor, Peninsular Malaysia], <italic><tp:taxon-name><tp:taxon-name-part taxon-name-part-type="genus" reg="Geosesarma">G.</tp:taxon-name-part> <tp:taxon-name-part taxon-name-part-type="species" reg="sarawakense">sarawakense</tp:taxon-name-part></tp:taxon-name></italic> (Serène, 1968) [Sarawak], <italic><tp:taxon-name><tp:taxon-name-part taxon-name-part-type="genus" reg="Geosesarma">G.</tp:taxon-name-part> <tp:taxon-name-part taxon-name-part-type="species" reg="cataracta">cataracta</tp:taxon-name-part></tp:taxon-name></italic> Ng, 1986 [Perak, Malaysia] and <italic><tp:taxon-name><tp:taxon-name-part taxon-name-part-type="genus" reg="Geosesarma">G.</tp:taxon-name-part> <tp:taxon-name-part taxon-name-part-type="species" reg="pylaemenes">pylaemenes</tp:taxon-name-part></tp:taxon-name></italic> Ng, 2015 [West Kalimantan].</p><p>In <italic><tp:taxon-name><tp:taxon-name-part taxon-name-part-type="genus" reg="Geosesarma">G.</tp:taxon-name-part> <tp:taxon-name-part taxon-name-part-type="species" reg="wongi">wongi</tp:taxon-name-part></tp:taxon-name></italic> sp. nov., the transverse crista on the inner surface of the male chela is very prominent, especially in the holotype, being much stronger and more produced than in the other species (Fig. <xref ref-type="fig" rid="F3">3B, C</xref>) (cf. Fig. <xref ref-type="fig" rid="F9">9A, D, E</xref>; <xref ref-type="bibr" rid="B13">Ng 2015</xref>: figs 2F, 3D, F, 5F). The size of the transverse crista on the inner surface of the male chela, however, varies with the size of the specimen. It is most prominent in the largest holotype male (12.7 × 11.3 mm, <named-content xmlns:xlink="http://www.w3.org/1999/xlink" content-type="dwc:institutional_code" xlink:title="Zoological Reference Collection, National University of Singapore" xlink:href="http://grbio.org/institution/zoological-reference-collection-national-university-singapore" xlink:type="simple">ZRC</named-content> 2025.0023; Fig. <xref ref-type="fig" rid="F3">3B, C</xref>) but is distinctly smaller and less well-developed in smaller males measuring 10.1 × 8.9–10.6 × 9.5 mm (<named-content xmlns:xlink="http://www.w3.org/1999/xlink" content-type="dwc:institutional_code" xlink:title="Zoological Reference Collection, National University of Singapore" xlink:href="http://grbio.org/institution/zoological-reference-collection-national-university-singapore" xlink:type="simple">ZRC</named-content> 2025.0027). In these smaller males, the crista is more similar to those of the other species discussed earlier possessing this character; and as such, the differences observed may be due to the maturity of the males.</p><p>The other species in this group also have relatively lower urogastric regions and are not as raised (Fig. <xref ref-type="fig" rid="F9">9A, B</xref>; <xref ref-type="bibr" rid="B13">Ng 2015</xref>: figs 1A, B, 3A, B, 5A, B, 6A, B) as in <italic><tp:taxon-name><tp:taxon-name-part taxon-name-part-type="genus" reg="Geosesarma">G.</tp:taxon-name-part> <tp:taxon-name-part taxon-name-part-type="species" reg="wongi">wongi</tp:taxon-name-part></tp:taxon-name></italic> sp. nov. (Figs <xref ref-type="fig" rid="F1">1A</xref>, <xref ref-type="fig" rid="F2">2B</xref>). The armature of the cutting edges of the fingers of the adult chela is also different in <italic><tp:taxon-name><tp:taxon-name-part taxon-name-part-type="genus" reg="Geosesarma">G.</tp:taxon-name-part> <tp:taxon-name-part taxon-name-part-type="species" reg="peraccae">peraccae</tp:taxon-name-part></tp:taxon-name></italic> and <italic><tp:taxon-name><tp:taxon-name-part taxon-name-part-type="genus" reg="Geosesarma">G.</tp:taxon-name-part> <tp:taxon-name-part taxon-name-part-type="species" reg="wongi">wongi</tp:taxon-name-part></tp:taxon-name></italic> sp. nov. In <italic><tp:taxon-name><tp:taxon-name-part taxon-name-part-type="genus" reg="Geosesarma">G.</tp:taxon-name-part> <tp:taxon-name-part taxon-name-part-type="species" reg="peraccae">peraccae</tp:taxon-name-part></tp:taxon-name></italic>, there is no median molariform tooth on the dactylar finger, and there are only uneven teeth on the proximal part of the pollex (Figs <xref ref-type="fig" rid="F6">6C, D</xref>, <xref ref-type="fig" rid="F7">7A, D</xref>; <xref ref-type="bibr" rid="B11">Ng 1988</xref>: fig. 56B; <xref ref-type="bibr" rid="B13">Ng 2015</xref>: fig. 5E, F). In <italic><tp:taxon-name><tp:taxon-name-part taxon-name-part-type="genus" reg="Geosesarma">G.</tp:taxon-name-part> <tp:taxon-name-part taxon-name-part-type="species" reg="wongi">wongi</tp:taxon-name-part></tp:taxon-name></italic> sp. nov., on the other hand, the median molariform tooth is distinct, and there are two smaller molariform teeth on the proximal part of the pollex (Fig. <xref ref-type="fig" rid="F3">3A</xref>). The male pleon of <italic><tp:taxon-name><tp:taxon-name-part taxon-name-part-type="genus" reg="Geosesarma">G.</tp:taxon-name-part> <tp:taxon-name-part taxon-name-part-type="species" reg="wongi">wongi</tp:taxon-name-part></tp:taxon-name></italic> sp. nov. is proportionately much wider compared to most of the species in this group, especially somite 6 (Fig. <xref ref-type="fig" rid="F4">4B, C</xref>) (cf. <xref ref-type="bibr" rid="B13">Ng 2015</xref>: figs 1E, 2C, 4B, 7B). Only in <italic><tp:taxon-name><tp:taxon-name-part taxon-name-part-type="genus" reg="Geosesarma">G.</tp:taxon-name-part> <tp:taxon-name-part taxon-name-part-type="species" reg="peraccae">peraccae</tp:taxon-name-part></tp:taxon-name></italic> does the male pleon share similar proportions (cf. Fig. <xref ref-type="fig" rid="F8">8A</xref>; <xref ref-type="bibr" rid="B13">Ng 2015</xref>: fig. 5D). The G1 of <italic><tp:taxon-name><tp:taxon-name-part taxon-name-part-type="genus" reg="Geosesarma">G.</tp:taxon-name-part> <tp:taxon-name-part taxon-name-part-type="species" reg="wongi">wongi</tp:taxon-name-part></tp:taxon-name></italic> sp. nov. has the distal chitinous part spatuliform, and this character is also shared by the species with a well-developed transverse crista on the inner surface of the male chela. In <italic><tp:taxon-name><tp:taxon-name-part taxon-name-part-type="genus" reg="Geosesarma">G.</tp:taxon-name-part> <tp:taxon-name-part taxon-name-part-type="species" reg="wongi">wongi</tp:taxon-name-part></tp:taxon-name></italic> sp. nov., the distal chitinous part is distinctly flatter and in lateral view, the structure appears narrow and acutely tapered to the tip (Fig. <xref ref-type="fig" rid="F5">5B–D, G</xref>). In most other species with similar G1s, the distal chitinous part is more curved along the longitudinal axis, and in lateral view the structure is prominently wider (cf. <xref ref-type="bibr" rid="B13">Ng 2015</xref>: figs 2G–K, 4D–G, 7D–F). The G1 distal chitinous part of <italic><tp:taxon-name><tp:taxon-name-part taxon-name-part-type="genus" reg="Geosesarma">G.</tp:taxon-name-part> <tp:taxon-name-part taxon-name-part-type="species" reg="peraccae">peraccae</tp:taxon-name-part></tp:taxon-name></italic> is most similar in form to that of <italic><tp:taxon-name><tp:taxon-name-part taxon-name-part-type="genus" reg="Geosesarma">G.</tp:taxon-name-part> <tp:taxon-name-part taxon-name-part-type="species" reg="wongi">wongi</tp:taxon-name-part></tp:taxon-name></italic> sp. nov., being narrow in lateral view (Fig. <xref ref-type="fig" rid="F8">8B–E</xref>; <xref ref-type="bibr" rid="B11">Ng 1988</xref>: fig. 56D, F) but in the dorso-mesial view, the structure is distinctly narrower, and the tip is entire (Fig. <xref ref-type="fig" rid="F8">8B–F</xref>; <xref ref-type="bibr" rid="B11">Ng 1988</xref>: fig. 56E). In <italic><tp:taxon-name><tp:taxon-name-part taxon-name-part-type="genus" reg="Geosesarma">G.</tp:taxon-name-part> <tp:taxon-name-part taxon-name-part-type="species" reg="wongi">wongi</tp:taxon-name-part></tp:taxon-name></italic> sp. nov., the G1 distal chitinous part is very wide in the dorso-mesial view and there is a prominent median cleft at the tip (Fig. <xref ref-type="fig" rid="F5">5E, F, H, I</xref>). In addition, the subdistal part of the G1 is proportionately stouter in <italic><tp:taxon-name><tp:taxon-name-part taxon-name-part-type="genus" reg="Geosesarma">G.</tp:taxon-name-part> <tp:taxon-name-part taxon-name-part-type="species" reg="wongi">wongi</tp:taxon-name-part></tp:taxon-name></italic> sp. nov. (Fig. <xref ref-type="fig" rid="F5">5B, C</xref>) than in <italic><tp:taxon-name><tp:taxon-name-part taxon-name-part-type="genus" reg="Geosesarma">G.</tp:taxon-name-part> <tp:taxon-name-part taxon-name-part-type="species" reg="peraccae">peraccae</tp:taxon-name-part></tp:taxon-name></italic> (Fig. <xref ref-type="fig" rid="F8">8B, C</xref>; <xref ref-type="bibr" rid="B11">Ng 1988</xref>: fig. 56D, F).</p><fig id="F6" position="float" orientation="portrait"><object-id xmlns:xlink="http://www.w3.org/1999/xlink" content-type="doi" xlink:type="simple">10.3897/zookeys.1266.172575.figure6</object-id><object-id xmlns:xlink="http://www.w3.org/1999/xlink" content-type="arpha" xlink:type="simple">1EDC93AC-7B56-5308-B649-75C0CAB30353</object-id><label>Figure 6.</label><caption><p><italic><tp:taxon-name><tp:taxon-name-part taxon-name-part-type="genus" reg="Geosesarma">Geosesarma</tp:taxon-name-part> <tp:taxon-name-part taxon-name-part-type="species" reg="peraccae">peraccae</tp:taxon-name-part></tp:taxon-name></italic> (Nobili, 1903), lectotype male (11.8 × 9.8 mm) (<named-content xmlns:xlink="http://www.w3.org/1999/xlink" content-type="dwc:institutional_code" xlink:title="Museo Regionale di Scienze Naturali, Torino, Italy" xlink:href="http://grbio.org/institution/museo-regionale-di-scienze-naturali" xlink:type="simple">MRSN</named-content> Cru 1421a), Singapore. <bold>A.</bold> Dorsal habitus; <bold>B.</bold> Dorsal view of carapace; <bold>C.</bold> Frontal view of cephalothorax and chelipeds; <bold>D.</bold> Ventral surface of cephalothorax. Photographs: <bold>A, D, C</bold> by Giuliano Giacobelli &amp; Marco Bernardi.</p></caption><graphic xmlns:xlink="http://www.w3.org/1999/xlink" xlink:href="zookeys-1266-281_article-172575__-g006.jpg" position="float" orientation="portrait" xlink:type="simple" id="oo_1510961.jpg"><uri content-type="original_file" xlink:type="simple">https://binary.pensoft.net/fig/1510961</uri></graphic></fig><fig id="F7" position="float" orientation="portrait"><object-id xmlns:xlink="http://www.w3.org/1999/xlink" content-type="doi" xlink:type="simple">10.3897/zookeys.1266.172575.figure7</object-id><object-id xmlns:xlink="http://www.w3.org/1999/xlink" content-type="arpha" xlink:type="simple">2C4F60E7-BFE0-5A6F-ADBD-30F4797F7C51</object-id><label>Figure 7.</label><caption><p><italic><tp:taxon-name><tp:taxon-name-part taxon-name-part-type="genus" reg="Geosesarma">Geosesarma</tp:taxon-name-part> <tp:taxon-name-part taxon-name-part-type="species" reg="peraccae">peraccae</tp:taxon-name-part></tp:taxon-name></italic> (Nobili, 1903). <bold>A–D.</bold> Lectotype male (11.8 × 9.8 mm) (<named-content xmlns:xlink="http://www.w3.org/1999/xlink" content-type="dwc:institutional_code" xlink:title="Museo Regionale di Scienze Naturali, Torino, Italy" xlink:href="http://grbio.org/institution/museo-regionale-di-scienze-naturali" xlink:type="simple">MRSN</named-content> Cru 1421a), Singapore; <bold>E.</bold> Paralectotype female (9.1 × 7.9 mm) (<named-content xmlns:xlink="http://www.w3.org/1999/xlink" content-type="dwc:institutional_code" xlink:title="Museo Regionale di Scienze Naturali, Torino, Italy" xlink:href="http://grbio.org/institution/museo-regionale-di-scienze-naturali" xlink:type="simple">MRSN</named-content> Cru 1421b), Singapore; <bold>F, G.</bold> Female (12.6 × 10.7 mm) (<named-content xmlns:xlink="http://www.w3.org/1999/xlink" content-type="dwc:institutional_code" xlink:title="Zoological Reference Collection, National University of Singapore" xlink:href="http://grbio.org/institution/zoological-reference-collection-national-university-singapore" xlink:type="simple">ZRC</named-content> 1990.0518), Singapore; <bold>A.</bold> Outer view of left chela; <bold>B.</bold> Dactylus of left chela (subdorsal view); <bold>C.</bold> Dorsal view of left cheliped; <bold>D.</bold> Inner view of left chela showing crest; <bold>F.</bold> Ventral surface of female cephalothorax showing pleon; <bold>G.</bold> Female sternopleonal cavity showing vulvae. Photograph: (<bold>E</bold>) by Giuliano Giacobelli &amp; Marco Bernardi.</p></caption><graphic xmlns:xlink="http://www.w3.org/1999/xlink" xlink:href="zookeys-1266-281_article-172575__-g007.jpg" position="float" orientation="portrait" xlink:type="simple" id="oo_1510962.jpg"><uri content-type="original_file" xlink:type="simple">https://binary.pensoft.net/fig/1510962</uri></graphic></fig><fig id="F8" position="float" orientation="portrait"><object-id xmlns:xlink="http://www.w3.org/1999/xlink" content-type="doi" xlink:type="simple">10.3897/zookeys.1266.172575.figure8</object-id><object-id xmlns:xlink="http://www.w3.org/1999/xlink" content-type="arpha" xlink:type="simple">FFF02B61-D48A-5877-9257-D5A5415C54DA</object-id><label>Figure 8.</label><caption><p><italic><tp:taxon-name><tp:taxon-name-part taxon-name-part-type="genus" reg="Geosesarma">Geosesarma</tp:taxon-name-part> <tp:taxon-name-part taxon-name-part-type="species" reg="peraccae">peraccae</tp:taxon-name-part></tp:taxon-name></italic> (Nobili, 1903), lectotype male (11.8 × 9.8 mm) (<named-content xmlns:xlink="http://www.w3.org/1999/xlink" content-type="dwc:institutional_code" xlink:title="Museo Regionale di Scienze Naturali, Torino, Italy" xlink:href="http://grbio.org/institution/museo-regionale-di-scienze-naturali" xlink:type="simple">MRSN</named-content> Cru 1421a), Singapore. <bold>A.</bold> Male pleon; <bold>B.</bold> Left G1 (dorsal view); <bold>C.</bold> Left G1 (ventral view); <bold>D.</bold> Distal part of left G1 (dorsal view); <bold>E.</bold> Distal part of left G1 (ventral view); <bold>F.</bold> Distal part of left G1 (mesial view); <bold>G.</bold> Left G2 (dorsal view). All structures are denuded. Scale bars: 0.5 mm (<bold>A–C, G</bold>); 0.2 mm (<bold>D–F</bold>).</p></caption><graphic xmlns:xlink="http://www.w3.org/1999/xlink" xlink:href="zookeys-1266-281_article-172575__-g008.jpg" position="float" orientation="portrait" xlink:type="simple" id="oo_1510963.jpg"><uri content-type="original_file" xlink:type="simple">https://binary.pensoft.net/fig/1510963</uri></graphic></fig><fig id="F9" position="float" orientation="portrait"><object-id xmlns:xlink="http://www.w3.org/1999/xlink" content-type="doi" xlink:type="simple">10.3897/zookeys.1266.172575.figure9</object-id><object-id xmlns:xlink="http://www.w3.org/1999/xlink" content-type="arpha" xlink:type="simple">FFC56998-D925-5C4F-B871-AD8E4909E1A0</object-id><label>Figure 9.</label><caption><p><italic><tp:taxon-name><tp:taxon-name-part taxon-name-part-type="genus" reg="Geosesarma">Geosesarma</tp:taxon-name-part> <tp:taxon-name-part taxon-name-part-type="species" reg="cataracta">cataracta</tp:taxon-name-part></tp:taxon-name></italic> Ng, 1986, holotype male (12.4 × 10.9 mm) (<named-content xmlns:xlink="http://www.w3.org/1999/xlink" content-type="dwc:institutional_code" xlink:title="Zoological Reference Collection, National University of Singapore" xlink:href="http://grbio.org/institution/zoological-reference-collection-national-university-singapore" xlink:type="simple">ZRC</named-content> 1985.1760), Perak. <bold>A.</bold> Dorsal habitus; <bold>B.</bold> Dorsal view of carapace; <bold>C.</bold> Outer view of left chela; <bold>D.</bold> Dorsal view of left cheliped; <bold>E.</bold> Dactylus of left chela (dorsal view); <bold>F.</bold> Propodus and dactylus of right P2.</p></caption><graphic xmlns:xlink="http://www.w3.org/1999/xlink" xlink:href="zookeys-1266-281_article-172575__-g009.jpg" position="float" orientation="portrait" xlink:type="simple" id="oo_1510964.jpg"><uri content-type="original_file" xlink:type="simple">https://binary.pensoft.net/fig/1510964</uri></graphic></fig><p>The only member of the species-group known in the state of Perak is <italic><tp:taxon-name><tp:taxon-name-part taxon-name-part-type="genus" reg="Geosesarma">G.</tp:taxon-name-part> <tp:taxon-name-part taxon-name-part-type="species" reg="cataracta">cataracta</tp:taxon-name-part></tp:taxon-name></italic> from Bukit Larut (= Maxwell Hill) which is about 90 km northwest of the type locality of <italic><tp:taxon-name><tp:taxon-name-part taxon-name-part-type="genus" reg="Geosesarma">G.</tp:taxon-name-part> <tp:taxon-name-part taxon-name-part-type="species" reg="wongi">wongi</tp:taxon-name-part></tp:taxon-name></italic> sp. nov. <italic><tp:taxon-name><tp:taxon-name-part taxon-name-part-type="genus" reg="Geosesarma">Geosesarma</tp:taxon-name-part> <tp:taxon-name-part taxon-name-part-type="species" reg="wongi">wongi</tp:taxon-name-part></tp:taxon-name></italic> sp. nov. can easily be distinguished by the external orbital tooth being broadly triangular, with the tip not extending beyond the lateral margin and directed anteriorly (Fig. <xref ref-type="fig" rid="F2">2A, B</xref>) (versus external orbital tooth more acutely triangular in form, with the tip extending beyond the lateral margin and directed obliquely in <italic><tp:taxon-name><tp:taxon-name-part taxon-name-part-type="genus" reg="Geosesarma">G.</tp:taxon-name-part> <tp:taxon-name-part taxon-name-part-type="species" reg="cataracta">cataracta</tp:taxon-name-part></tp:taxon-name></italic>; <xref ref-type="bibr" rid="B11">Ng 1988</xref>: fig. 50A); the protogastric region is only gently convex and not raised (Figs <xref ref-type="fig" rid="F1">1A</xref>, <xref ref-type="fig" rid="F2">2B</xref>) (versus region raised by presence of large flattened tubercles in <italic><tp:taxon-name><tp:taxon-name-part taxon-name-part-type="genus" reg="Geosesarma">G.</tp:taxon-name-part> <tp:taxon-name-part taxon-name-part-type="species" reg="cataracta">cataracta</tp:taxon-name-part></tp:taxon-name></italic>; Fig. <xref ref-type="fig" rid="F9">9A, B</xref>); the outer face of the male palm has a distinct cluster of closely packed rounded granules on the lower half, posterior to the base of pollex, the dactylus has large molariform median tooth on the cutting edge, the dorsal margin of the dactylus has 15–17 small sharp granules arranged unevenly on surface and the pollex has two submolariform teeth on the proximal half of the cutting edge (Fig. <xref ref-type="fig" rid="F3">3A–D</xref>) (versus outer surface of palm with uniformly distributed granules and no obvious cluster of closely packed granules, there is no molariform tooth on the cutting edge of the dactylus, the dorsal margin of the dactylus has 7 or 8 low tubercles arranged in a longitudinal row and the pollex has one rounded median tooth on the cutting edge in <italic><tp:taxon-name><tp:taxon-name-part taxon-name-part-type="genus" reg="Geosesarma">G.</tp:taxon-name-part> <tp:taxon-name-part taxon-name-part-type="species" reg="cataracta">cataracta</tp:taxon-name-part></tp:taxon-name></italic>; <xref ref-type="bibr" rid="B11">Ng 1988</xref>: fig. 59B); the flexor margins of the propodus and dactylus of the adult male P2 do not possess a fringe of stiff setae (Fig. <xref ref-type="fig" rid="F3">3E</xref>) (versus with dense fringe of stiff setae in <italic><tp:taxon-name><tp:taxon-name-part taxon-name-part-type="genus" reg="Geosesarma">G.</tp:taxon-name-part> <tp:taxon-name-part taxon-name-part-type="species" reg="cataracta">cataracta</tp:taxon-name-part></tp:taxon-name></italic>; <xref ref-type="bibr" rid="B11">Ng 1988</xref>: fig. 59G); the male telson is proportionately shorter (Figs <xref ref-type="fig" rid="F2">2D</xref>, <xref ref-type="fig" rid="F4">4B</xref>) (versus telson more elongate in <italic><tp:taxon-name><tp:taxon-name-part taxon-name-part-type="genus" reg="Geosesarma">G.</tp:taxon-name-part> <tp:taxon-name-part taxon-name-part-type="species" reg="cataracta">cataracta</tp:taxon-name-part></tp:taxon-name></italic>; Fig. <xref ref-type="fig" rid="F10">10A</xref>); the G1 has the chitinous distal part more elongate and spatuliform (Fig. <xref ref-type="fig" rid="F5">5B–D, G, H</xref>) (versus distal part shorter and acutely tapering in <italic><tp:taxon-name><tp:taxon-name-part taxon-name-part-type="genus" reg="Geosesarma">G.</tp:taxon-name-part> <tp:taxon-name-part taxon-name-part-type="species" reg="cataracta">cataracta</tp:taxon-name-part></tp:taxon-name></italic>; <xref ref-type="bibr" rid="B11">Ng 1988</xref>: fig. 59D–F); and the vulvae are relatively larger and positioned closer to each other (Fig. <xref ref-type="fig" rid="F4">4F</xref>) (versus distinctly smaller and positioned further apart in <italic><tp:taxon-name><tp:taxon-name-part taxon-name-part-type="genus" reg="Geosesarma">G.</tp:taxon-name-part> <tp:taxon-name-part taxon-name-part-type="species" reg="cataracta">cataracta</tp:taxon-name-part></tp:taxon-name></italic>; Fig. <xref ref-type="fig" rid="F10">10E</xref>).</p><p>The type material of <italic><tp:taxon-name><tp:taxon-name-part taxon-name-part-type="genus" reg="Geosesarma">G.</tp:taxon-name-part> <tp:taxon-name-part taxon-name-part-type="species" reg="wongi">wongi</tp:taxon-name-part></tp:taxon-name></italic> sp. nov. was collected with numerous specimens of <italic><tp:taxon-name><tp:taxon-name-part taxon-name-part-type="genus" reg="Geosesarma">G.</tp:taxon-name-part> <tp:taxon-name-part taxon-name-part-type="species" reg="malayanum">malayanum</tp:taxon-name-part></tp:taxon-name></italic>, indicating that both species are sympatric, although their exact habitats are unknown.</p><fig id="F10" position="float" orientation="portrait"><object-id xmlns:xlink="http://www.w3.org/1999/xlink" content-type="doi" xlink:type="simple">10.3897/zookeys.1266.172575.figure10</object-id><object-id xmlns:xlink="http://www.w3.org/1999/xlink" content-type="arpha" xlink:type="simple">69D12B24-0BEF-5495-8AB2-42CE05895BD3</object-id><label>Figure 10.</label><caption><p><italic><tp:taxon-name><tp:taxon-name-part taxon-name-part-type="genus" reg="Geosesarma">Geosesarma</tp:taxon-name-part> <tp:taxon-name-part taxon-name-part-type="species" reg="cataracta">cataracta</tp:taxon-name-part></tp:taxon-name></italic> Ng, 1986. <bold>A, B.</bold> Holotype male (12.4 × 10.9 mm) (<named-content xmlns:xlink="http://www.w3.org/1999/xlink" content-type="dwc:institutional_code" xlink:title="Zoological Reference Collection, National University of Singapore" xlink:href="http://grbio.org/institution/zoological-reference-collection-national-university-singapore" xlink:type="simple">ZRC</named-content> 1985.1760), Perak; <bold>C–E.</bold> Paratype female (10.5 × 9.5 mm) (<named-content xmlns:xlink="http://www.w3.org/1999/xlink" content-type="dwc:institutional_code" xlink:title="Zoological Reference Collection, National University of Singapore" xlink:href="http://grbio.org/institution/zoological-reference-collection-national-university-singapore" xlink:type="simple">ZRC</named-content> 1985.1762), Perak; <bold>A.</bold> Sternopleonal cavity and pleonal somites 5, 6 and telson; <bold>B.</bold> Pleonal somites 1–6 and telson (telson bent anteriorly); <bold>C.</bold> Female dorsal habitus; <bold>D.</bold> Ventral surface of female cephalothorax showing pleon; <bold>E.</bold> Female sternopleonal cavity showing vulvae.</p></caption><graphic xmlns:xlink="http://www.w3.org/1999/xlink" xlink:href="zookeys-1266-281_article-172575__-g010.jpg" position="float" orientation="portrait" xlink:type="simple" id="oo_1510965.jpg"><uri content-type="original_file" xlink:type="simple">https://binary.pensoft.net/fig/1510965</uri></graphic></fig><p>The type series of <italic><tp:taxon-name><tp:taxon-name-part taxon-name-part-type="genus" reg="Geosesarma">G.</tp:taxon-name-part> <tp:taxon-name-part taxon-name-part-type="species" reg="cataracta">cataracta</tp:taxon-name-part></tp:taxon-name></italic> was re-examined, and it was determined that the largest female in the paratype series, measuring 12.3 × 10.8 mm (<named-content xmlns:xlink="http://www.w3.org/1999/xlink" content-type="dwc:institutional_code" xlink:title="Zoological Reference Collection, National University of Singapore" xlink:href="http://grbio.org/institution/zoological-reference-collection-national-university-singapore" xlink:type="simple">ZRC</named-content> 1985.1761), is actually not a species of <italic><tp:taxon-name><tp:taxon-name-part taxon-name-part-type="genus" reg="Geosesarma">Geosesarma</tp:taxon-name-part></tp:taxon-name></italic>. It has a very smooth carapace, an almost straight front with two postorbital lobes (rather than four), broad ambulatory meri as well as more setose ambulatory propodi and dactyli (Fig. <xref ref-type="fig" rid="F11">11A</xref>), and the vulva has a distinct structure, with two closely placed vulvar covers with a slit like opening for the opening (Fig. <xref ref-type="fig" rid="F11">11E</xref>).</p><fig id="F11" position="float" orientation="portrait"><object-id xmlns:xlink="http://www.w3.org/1999/xlink" content-type="doi" xlink:type="simple">10.3897/zookeys.1266.172575.figure11</object-id><object-id xmlns:xlink="http://www.w3.org/1999/xlink" content-type="arpha" xlink:type="simple">67750307-10D7-5AB7-982E-FBDBD4331084</object-id><label>Figure 11.</label><caption><p><bold>A–E.</bold><italic><tp:taxon-name><tp:taxon-name-part taxon-name-part-type="genus" reg="Bresedium">Bresedium</tp:taxon-name-part></tp:taxon-name></italic> sp., female (12.3 × 10.8 mm) (<named-content xmlns:xlink="http://www.w3.org/1999/xlink" content-type="dwc:institutional_code" xlink:title="Zoological Reference Collection, National University of Singapore" xlink:href="http://grbio.org/institution/zoological-reference-collection-national-university-singapore" xlink:type="simple">ZRC</named-content> 1985.1761) [paratype of <italic><tp:taxon-name><tp:taxon-name-part taxon-name-part-type="genus" reg="Geosesarma">Geosesarma</tp:taxon-name-part> <tp:taxon-name-part taxon-name-part-type="species" reg="cataracta">cataracta</tp:taxon-name-part></tp:taxon-name></italic> Ng, 1986] <bold>F.</bold><italic><tp:taxon-name><tp:taxon-name-part taxon-name-part-type="genus" reg="Bresedium">Bresedium</tp:taxon-name-part> <tp:taxon-name-part taxon-name-part-type="species" reg="laevimanum">laevimanum</tp:taxon-name-part></tp:taxon-name></italic> (Zehntner, 1894), female (12.2 × 10.7 mm) (<named-content xmlns:xlink="http://www.w3.org/1999/xlink" content-type="dwc:institutional_code" xlink:title="Zoological Reference Collection, National University of Singapore" xlink:href="http://grbio.org/institution/zoological-reference-collection-national-university-singapore" xlink:type="simple">ZRC</named-content> 1972.3.7.30), Kuching, Sarawak, Malaysia, coll. M.W.F. Tweedie, January 1949; <bold>A, F.</bold> Dorsal habitus; <bold>B.</bold> Outer view of left chela; <bold>C.</bold> Dorsal view of left cheliped; <bold>D.</bold> Ventral surface of cephalothorax showing pleon; <bold>E, G.</bold> Sternopleonal cavity showing vulvae.</p></caption><graphic xmlns:xlink="http://www.w3.org/1999/xlink" xlink:href="zookeys-1266-281_article-172575__-g011.jpg" position="float" orientation="portrait" xlink:type="simple" id="oo_1510966.jpg"><uri content-type="original_file" xlink:type="simple">https://binary.pensoft.net/fig/1510966</uri></graphic></fig><p>The vulva of <named-content xmlns:xlink="http://www.w3.org/1999/xlink" content-type="dwc:institutional_code" xlink:title="Zoological Reference Collection, National University of Singapore" xlink:href="http://grbio.org/institution/zoological-reference-collection-national-university-singapore" xlink:type="simple">ZRC</named-content> 1985.1761, with the median slit between the two vulvar covers, is most similar to that reported for <italic><tp:taxon-name><tp:taxon-name-part taxon-name-part-type="genus" reg="Parasesarma">Parasesarma</tp:taxon-name-part> <tp:taxon-name-part taxon-name-part-type="species" reg="bengalense">bengalense</tp:taxon-name-part></tp:taxon-name></italic> (Davie, 2003) from the eastern Indian Ocean by <xref ref-type="bibr" rid="B23">Shahdadi and Schubart (2017</xref>: fig. 10C), although the slit for this species is slightly wider. While the carapace shape of <named-content xmlns:xlink="http://www.w3.org/1999/xlink" content-type="dwc:institutional_code" xlink:title="Zoological Reference Collection, National University of Singapore" xlink:href="http://grbio.org/institution/zoological-reference-collection-national-university-singapore" xlink:type="simple">ZRC</named-content> 1985.1761 agrees with that of <italic><tp:taxon-name><tp:taxon-name-part taxon-name-part-type="genus" reg="Parasesarma">P.</tp:taxon-name-part> <tp:taxon-name-part taxon-name-part-type="species" reg="bengalense">bengalense</tp:taxon-name-part></tp:taxon-name></italic>, the latter species has a much rougher and more setose carapace and the outer surface of the chela is prominently granulose, even in females (cf. <xref ref-type="bibr" rid="B2">Davie 2003</xref>: figs 1C, 2A, C) and the female telson is strongly sunk into the distal margin of somite 6 (<xref ref-type="bibr" rid="B23">Shahdadi and Schubart 2017</xref>: fig. 9C). In <named-content xmlns:xlink="http://www.w3.org/1999/xlink" content-type="dwc:institutional_code" xlink:title="Zoological Reference Collection, National University of Singapore" xlink:href="http://grbio.org/institution/zoological-reference-collection-national-university-singapore" xlink:type="simple">ZRC</named-content> 1985.1761, the outer surface of the chela is smooth and female telson is only partially inserted into the distal margin of somite 6 (Fig. <xref ref-type="fig" rid="F11">11D</xref>). The carapace of <named-content xmlns:xlink="http://www.w3.org/1999/xlink" content-type="dwc:institutional_code" xlink:title="Zoological Reference Collection, National University of Singapore" xlink:href="http://grbio.org/institution/zoological-reference-collection-national-university-singapore" xlink:type="simple">ZRC</named-content> 1985.1761 also resembles that of <italic><tp:taxon-name><tp:taxon-name-part taxon-name-part-type="genus" reg="Fasciarma">Fasciarma</tp:taxon-name-part> <tp:taxon-name-part taxon-name-part-type="species" reg="fasciatum">fasciatum</tp:taxon-name-part></tp:taxon-name></italic> (Lanchester, 1900) [Southeast Asia], a species common in back mangroves, but the ambulatory legs of this species is prominently longer and more slender (<xref ref-type="bibr" rid="B23">Shahdadi and Schubart 2017</xref>: fig. 15A, B, G) and the vulva is mushroom-shaped, without a median slit (<xref ref-type="bibr" rid="B23">Shahdadi and Schubart 2017</xref>: fig. 10F).</p><p>The carapace and ambulatory legs of <named-content xmlns:xlink="http://www.w3.org/1999/xlink" content-type="dwc:institutional_code" xlink:title="Zoological Reference Collection, National University of Singapore" xlink:href="http://grbio.org/institution/zoological-reference-collection-national-university-singapore" xlink:type="simple">ZRC</named-content> 1985.1761 closely resembles species of <italic><tp:taxon-name><tp:taxon-name-part taxon-name-part-type="genus" reg="Pseudosesarma">Pseudosesarma</tp:taxon-name-part></tp:taxon-name></italic> Serène &amp; Soh, 1970 s. str. (cf. <xref ref-type="bibr" rid="B19">Schubart and Ng 2020</xref>). The relatively smooth carapace surfaces and the presence of an epibranchial tooth are associated with species like <italic><tp:taxon-name><tp:taxon-name-part taxon-name-part-type="genus" reg="Pseudosesarma">P.</tp:taxon-name-part> <tp:taxon-name-part taxon-name-part-type="species" reg="crassimanum">crassimanum</tp:taxon-name-part></tp:taxon-name></italic> (De Man, 1887) [Southeast Asia] and <italic><tp:taxon-name><tp:taxon-name-part taxon-name-part-type="genus" reg="Pseudosesarma">P.</tp:taxon-name-part> <tp:taxon-name-part taxon-name-part-type="species" reg="glabrum">glabrum</tp:taxon-name-part></tp:taxon-name></italic> Ng, Rani &amp; Nandan, 2017 [eastern India]. <italic><tp:taxon-name><tp:taxon-name-part taxon-name-part-type="genus" reg="Pseudosesarma">Pseudosesarma</tp:taxon-name-part> <tp:taxon-name-part taxon-name-part-type="species" reg="crassimanum">crassimanum</tp:taxon-name-part></tp:taxon-name></italic> has a carapace which is somewhat more setose, the surfaces of the ambulatory legs are more rugose, the inner angle of the carpus of the cheliped has a sharp tooth (<xref ref-type="bibr" rid="B19">Schubart and Ng 2020</xref>: fig. 22D). The very smooth carapace and blunt inner angle of the carpus of the cheliped of <named-content xmlns:xlink="http://www.w3.org/1999/xlink" content-type="dwc:institutional_code" xlink:title="Zoological Reference Collection, National University of Singapore" xlink:href="http://grbio.org/institution/zoological-reference-collection-national-university-singapore" xlink:type="simple">ZRC</named-content> 1985.1761 is closer in form to the condition in <italic><tp:taxon-name><tp:taxon-name-part taxon-name-part-type="genus" reg="Pseudosesarma">P.</tp:taxon-name-part> <tp:taxon-name-part taxon-name-part-type="species" reg="glabrum">glabrum</tp:taxon-name-part></tp:taxon-name></italic> but the ambulatory merus in this species is more rugose (cf. <xref ref-type="bibr" rid="B19">Schubart and Ng 2020</xref>: fig. 22F). The vulvae of these <italic><tp:taxon-name><tp:taxon-name-part taxon-name-part-type="genus" reg="Pseudosesarma">Pseudosesarma</tp:taxon-name-part></tp:taxon-name></italic> species are also different in structure, with the gap between the vulvar covers much wider (<xref ref-type="bibr" rid="B19">Schubart and Ng 2020</xref>: fig. 44B, C). In any case, all known <italic><tp:taxon-name><tp:taxon-name-part taxon-name-part-type="genus" reg="Pseudosesarma">Pseudosesarma</tp:taxon-name-part></tp:taxon-name></italic> species have the outer surfaces of their chelae distinctly granular in both sexes (cf. e.g., <xref ref-type="bibr" rid="B19">Schubart and Ng 2020</xref>: fig. 27D, F), and as such, <named-content xmlns:xlink="http://www.w3.org/1999/xlink" content-type="dwc:institutional_code" xlink:title="Zoological Reference Collection, National University of Singapore" xlink:href="http://grbio.org/institution/zoological-reference-collection-national-university-singapore" xlink:type="simple">ZRC</named-content> 1985.1761 is unlikely to be a member of the genus.</p><p>The smooth carapace and the smooth unarmed outer surface of the chela of <named-content xmlns:xlink="http://www.w3.org/1999/xlink" content-type="dwc:institutional_code" xlink:title="Zoological Reference Collection, National University of Singapore" xlink:href="http://grbio.org/institution/zoological-reference-collection-national-university-singapore" xlink:type="simple">ZRC</named-content> 1985.1761 are very similar to those in <italic><tp:taxon-name><tp:taxon-name-part taxon-name-part-type="genus" reg="Bresedium">Bresedium</tp:taxon-name-part> <tp:taxon-name-part taxon-name-part-type="species" reg="laevimanum">laevimanum</tp:taxon-name-part></tp:taxon-name></italic> (Zehntner, 1894) (= <italic><tp:taxon-name><tp:taxon-name-part taxon-name-part-type="genus" reg="Sesarma">Sesarma</tp:taxon-name-part> <tp:taxon-name-part taxon-name-part-type="species" reg="sediliensis">sediliensis</tp:taxon-name-part></tp:taxon-name></italic> Tweedie, 1940) as rediagnosed by <xref ref-type="bibr" rid="B19">Schubart and Ng (2020</xref>: figs 24E–H, 29D–F). It cannot be <italic><tp:taxon-name><tp:taxon-name-part taxon-name-part-type="genus" reg="Bresedium">B.</tp:taxon-name-part> <tp:taxon-name-part taxon-name-part-type="species" reg="laevimanum">laevimanum</tp:taxon-name-part></tp:taxon-name></italic> as the inner angle of the carpus of the cheliped of this species has a sharp tooth (Fig. <xref ref-type="fig" rid="F11">11F</xref>; <xref ref-type="bibr" rid="B19">Schubart and Ng 2020</xref>: fig. 24E–H) (blunt in the present specimen, Fig. <xref ref-type="fig" rid="F11">11A, C</xref>) and the vulva is formed by two triangular vulvar cover plates with a wide gap between them (Fig. <xref ref-type="fig" rid="F11">11G</xref>) (a narrow slit between the covers in the present specimen, Fig. <xref ref-type="fig" rid="F11">11E</xref>). Specimen <named-content xmlns:xlink="http://www.w3.org/1999/xlink" content-type="dwc:institutional_code" xlink:title="Zoological Reference Collection, National University of Singapore" xlink:href="http://grbio.org/institution/zoological-reference-collection-national-university-singapore" xlink:type="simple">ZRC</named-content> 1985.1761 is thus not <italic><tp:taxon-name><tp:taxon-name-part taxon-name-part-type="genus" reg="Bresedium">Bresedium</tp:taxon-name-part> <tp:taxon-name-part taxon-name-part-type="species" reg="laevimanum">laevimanum</tp:taxon-name-part></tp:taxon-name></italic> but probably an allied taxon. The taxonomy of <italic><tp:taxon-name><tp:taxon-name-part taxon-name-part-type="genus" reg="Bresedium">Bresedium</tp:taxon-name-part></tp:taxon-name></italic>, which now contains three species (see <xref ref-type="bibr" rid="B9">Li et al. 2020</xref>; <xref ref-type="bibr" rid="B22">Shahdadi and Ng 2025</xref>), is now being revised by H.-T. Shih and colleagues, and specimen <named-content xmlns:xlink="http://www.w3.org/1999/xlink" content-type="dwc:institutional_code" xlink:title="Zoological Reference Collection, National University of Singapore" xlink:href="http://grbio.org/institution/zoological-reference-collection-national-university-singapore" xlink:type="simple">ZRC</named-content> 1985.1761 is provisionally placed there. <italic><tp:taxon-name><tp:taxon-name-part taxon-name-part-type="genus" reg="Bresedium">Bresedium</tp:taxon-name-part></tp:taxon-name></italic> species like <italic><tp:taxon-name><tp:taxon-name-part taxon-name-part-type="genus" reg="Bresedium">B.</tp:taxon-name-part> <tp:taxon-name-part taxon-name-part-type="species" reg="laevimanum">laevimanum</tp:taxon-name-part></tp:taxon-name></italic> are known from back mangroves and can be found some distance from the shore, but its presence in a waterfall on Bukit Larut is noteworthy as this location is about 15 km from the nearest mangroves.</p></tp:treatment-sec><ref-list><ref id="B13"><mixed-citation xmlns:xlink="http://www.w3.org/1999/xlink" xlink:type="simple"><person-group><name name-style="western"><surname>Ng</surname><given-names>PKL</given-names></name></person-group> (<year>2015</year>) <article-title>Semiterrestrial crabs of the genus <italic><tp:taxon-name><tp:taxon-name-part taxon-name-part-type="genus">Geosesarma</tp:taxon-name-part></tp:taxon-name></italic> De Man, 1892 (<tp:taxon-name><tp:taxon-name-part taxon-name-part-type="subphylum">Crustacea</tp:taxon-name-part></tp:taxon-name>, <tp:taxon-name><tp:taxon-name-part taxon-name-part-type="infraorder">Brachyura</tp:taxon-name-part></tp:taxon-name>, <tp:taxon-name><tp:taxon-name-part taxon-name-part-type="family">Sesarmidae</tp:taxon-name-part></tp:taxon-name>) from western Borneo, Indonesia, with descriptions of three new species.</article-title><source>Zootaxa</source><volume>4048</volume>(<issue>1</issue>): <fpage>37</fpage>–<lpage>56</lpage>. <ext-link xlink:href="10.11646/zootaxa.4048.1.2" ext-link-type="doi" xlink:type="simple">https://doi.org/10.11646/zootaxa.4048.1.2</ext-link></mixed-citation></ref><ref id="B11"><mixed-citation xmlns:xlink="http://www.w3.org/1999/xlink" xlink:type="simple"><person-group><name name-style="western"><surname>Ng</surname><given-names>PKL</given-names></name></person-group> (<year>1988</year>) <source>The Freshwater Crabs of Peninsular Malaysia and Singapore.</source><publisher-name>Department of Zoology</publisher-name>, <publisher-loc>National University of Singapore, Shinglee Press, Singapore</publisher-loc>, <size units="page">156 pp</size>.</mixed-citation></ref><ref id="B23"><mixed-citation xmlns:xlink="http://www.w3.org/1999/xlink" xlink:type="simple"><person-group><name name-style="western"><surname>Shahdadi</surname><given-names>A</given-names></name><name name-style="western"><surname>Schubart</surname><given-names>CD</given-names></name></person-group> (<year>2017</year>) <article-title>Taxonomic review of <italic><tp:taxon-name><tp:taxon-name-part taxon-name-part-type="genus">Perisesarma</tp:taxon-name-part></tp:taxon-name></italic> (<tp:taxon-name><tp:taxon-name-part taxon-name-part-type="order">Decapoda</tp:taxon-name-part></tp:taxon-name>: <tp:taxon-name><tp:taxon-name-part taxon-name-part-type="infraorder">Brachyura</tp:taxon-name-part></tp:taxon-name>: <tp:taxon-name><tp:taxon-name-part taxon-name-part-type="family">Sesarmidae</tp:taxon-name-part></tp:taxon-name>) and closely related genera based on morphology and molecular phylogenetics: new classification, two new genera and the questionable phylogenetic value of the epibranchial tooth.</article-title><source>Zoological Journal of the Linnean Society</source><volume>182</volume>(<issue>3</issue>): <fpage>517</fpage>–<lpage>548</lpage>. <ext-link xlink:href="10.1093/zoolinnean/zlx032" ext-link-type="doi" xlink:type="simple">https://doi.org/10.1093/zoolinnean/zlx032</ext-link></mixed-citation></ref><ref id="B2"><mixed-citation xmlns:xlink="http://www.w3.org/1999/xlink" xlink:type="simple"><person-group><name name-style="western"><surname>Davie</surname><given-names>PJF</given-names></name></person-group> (<year>2003</year>) A new species of <italic><tp:taxon-name><tp:taxon-name-part taxon-name-part-type="genus">Perisesarma</tp:taxon-name-part></tp:taxon-name></italic> (<tp:taxon-name><tp:taxon-name-part taxon-name-part-type="subphylum">Crustacea</tp:taxon-name-part></tp:taxon-name>: <tp:taxon-name><tp:taxon-name-part taxon-name-part-type="infraorder">Brachyura</tp:taxon-name-part></tp:taxon-name>: <tp:taxon-name><tp:taxon-name-part taxon-name-part-type="family">Sesarmidae</tp:taxon-name-part></tp:taxon-name>) from the Bay of Bengal. Raffles Bulletin of Zoology 51(2): 387–391 [figs 1, 2].</mixed-citation></ref><ref id="B19"><mixed-citation xmlns:xlink="http://www.w3.org/1999/xlink" xlink:type="simple"><person-group><name name-style="western"><surname>Schubart</surname><given-names>CD</given-names></name><name name-style="western"><surname>Ng</surname><given-names>PKL</given-names></name></person-group> (<year>2020</year>) <article-title>Revision of the intertidal and semiterrestrial crab genera <italic><tp:taxon-name><tp:taxon-name-part taxon-name-part-type="genus">Chiromantes</tp:taxon-name-part></tp:taxon-name></italic> Gistel, 1848, and <italic><tp:taxon-name><tp:taxon-name-part taxon-name-part-type="genus">Pseudosesarma</tp:taxon-name-part></tp:taxon-name></italic> Serène &amp; Soh, 1970 (<tp:taxon-name><tp:taxon-name-part taxon-name-part-type="subphylum">Crustacea</tp:taxon-name-part></tp:taxon-name>: <tp:taxon-name><tp:taxon-name-part taxon-name-part-type="infraorder">Brachyura</tp:taxon-name-part></tp:taxon-name>: <tp:taxon-name><tp:taxon-name-part taxon-name-part-type="family">Sesarmidae</tp:taxon-name-part></tp:taxon-name>), using morphology and molecular phylogenetics, with the establishment of nine new genera and two new species.</article-title><source>The Raffles Bulletin of Zoology</source><volume>68</volume>: <fpage>891</fpage>–<lpage>994</lpage>.</mixed-citation></ref><ref id="B9"><mixed-citation xmlns:xlink="http://www.w3.org/1999/xlink" xlink:type="simple"><person-group><name name-style="western"><surname>Li</surname><given-names>J-J</given-names></name><name name-style="western"><surname>Shih</surname><given-names>H-T</given-names></name><name name-style="western"><surname>Ng</surname><given-names>PKL</given-names></name></person-group> (<year>2020</year>) The Taiwanese and Philippine species of the terrestrial crabs <italic><tp:taxon-name><tp:taxon-name-part taxon-name-part-type="genus">Bresedium</tp:taxon-name-part></tp:taxon-name></italic> Serène and Soh, 1970 and <italic><tp:taxon-name><tp:taxon-name-part taxon-name-part-type="genus">Sesarmops</tp:taxon-name-part></tp:taxon-name></italic> Serène and Soh, 1970 (<tp:taxon-name><tp:taxon-name-part taxon-name-part-type="subphylum">Crustacea</tp:taxon-name-part></tp:taxon-name>: <tp:taxon-name><tp:taxon-name-part taxon-name-part-type="order">Decapoda</tp:taxon-name-part></tp:taxon-name>: <tp:taxon-name><tp:taxon-name-part taxon-name-part-type="infraorder">Brachyura</tp:taxon-name-part></tp:taxon-name>), with descriptions of two new species. Zoological Studies 59: 16 [32 pp.]. <ext-link xlink:href="10.6620/ZS.2020.59-16" ext-link-type="doi" xlink:type="simple">https://doi.org/10.6620/ZS.2020.59-16</ext-link></mixed-citation></ref><ref id="B22"><mixed-citation xmlns:xlink="http://www.w3.org/1999/xlink" xlink:type="simple"><person-group><name name-style="western"><surname>Shahdadi</surname><given-names>A</given-names></name><name name-style="western"><surname>Ng</surname><given-names>PKL</given-names></name></person-group> (<year>2025</year>) <article-title>The genus <italic><tp:taxon-name><tp:taxon-name-part taxon-name-part-type="genus">Geosesarma</tp:taxon-name-part></tp:taxon-name></italic> De Man, 1892 (<tp:taxon-name><tp:taxon-name-part taxon-name-part-type="order">Decapoda</tp:taxon-name-part></tp:taxon-name>, <tp:taxon-name><tp:taxon-name-part taxon-name-part-type="infraorder">Brachyura</tp:taxon-name-part></tp:taxon-name>, <tp:taxon-name><tp:taxon-name-part taxon-name-part-type="family">Sesarmidae</tp:taxon-name-part></tp:taxon-name>) from Sulawesi, Indonesia.</article-title><source>Crustaceana</source><volume>97</volume>(<issue>5–9</issue>): <fpage>897</fpage>–<lpage>921</lpage>. <ext-link xlink:href="10.1163/15685403-bja10388" ext-link-type="doi" xlink:type="simple">https://doi.org/10.1163/15685403-bja10388</ext-link></mixed-citation></ref></ref-list></tp:taxon-treatment>
